# Supplementary material for: Biomineralized Nano-Assemblies of Poly(Ethylene Glycol) Derivative with Lanthanide Ions as Ratiometric Fluorescence Sensors for Detection of Water and Fe3+ Ions
Source: Polymers (Basel). 2022 May 13;14(10):1997. doi: 10.3390/polym14101997 (PMC9146912; doi:10.3390/polym14101997)
Supplement: Supplementary file 1 [file polymers-14-01997-s001.zip]

Archive with 1 entries (1 files):
- polymers-1706259-supplementary.pdf
